# Supplementary material for: PDMS/Ag/Mxene/Polyurethane Conductive Yarn as a Highly Reliable and Stretchable Strain Sensor for Human Motion Monitoring
Source: Polymers (Basel). 2022 Dec 9;14(24):5401. doi: 10.3390/polym14245401 (PMC9783540; doi:10.3390/polym14245401)
Supplement: Supplementary file 1 [file polymers-14-05401-s001.zip]

Archive with 1 entries (1 files):
- polymers-2044359-supplementary.pdf
